# Supplementary material for: Lipoprotein(a) as a Risk Factor for Recurrent Acute Myocardial Infarction and Mortality: Insights from Routine Clinical Practice
Source: Diagnostics (Basel). 2024 Dec 7;14(23):2757. doi: 10.3390/diagnostics14232757 (PMC11640375; doi:10.3390/diagnostics14232757)
Supplement: Supplementary file 1 [file diagnostics-14-02757-s001.zip]

Archive with 1 entries (1 files):
- diagnostics-3283672-supplementary.pdf
